# Supplementary material for: Network Analyses Based on Machine Learning Methods to Quantify Effects of Peptide–Protein Complexes as Drug Targets Using Cinnamon in Cardiovascular Diseases and Metabolic Syndrome as a Case Study
Source: Front Genet. 2021 Dec 24;12:816131. doi: 10.3389/fgene.2021.816131 (PMC8740135; doi:10.3389/fgene.2021.816131)
Supplement: Supplementary file 1 [file DataSheet1.xlsx]

## Sheet: Table S1
Table S1. Diseases and realted gene lists in HM-datasetss
Disease name	number_of_all_genes	number_of_OMIM_genes	number_of_GWAS_genes	OMIM_genes	GWAS_genes
arrhythmias, cardiac	34	26	8	3759;10060;10142;3753;10008;3757;9992;10021;6640;859;23171;287;775;3762;3741;6324;55800;4624;2702;1804;3784;783;4878;51422;6330;6331	3782;5308;729075;9722;463;387101;25903;387119
arteriosclerosis	53	6	47	4040;23209;8997;84159;7015;4205	54984;79659;217;65264;5294;55973;6943;6387;114036;1909;653163;9992;63951;51530;11173;100130537;6597;28;8882;341;8613;221692;23294;348;80310;10400;168455;100130239;10151;84439;375056;54805;100271444;100048912;1952;22808;10743;1284;4018;84722;1282;23293;57608;3988;55759;22882;347704
carbohydrate metabolism, inborn errors	88	88	0	3920;55343;4723;5373;1798;6448;2998;10195;5261;22845;2997;2990;2799;411;56052;3141;6389;2542;9380;4728;9382;5255;5091;2548;4126;4125;51204;9526;4540;4351;4758;51422;8813;29929;79053;2592;6834;178;10559;2203;4537;5236;84342;189;2683;2584;2582;112817;1352;84572;1355;2588;374291;229;2632;7841;138050;5428;57192;3373;5224;2517;91869;79796;4247;91949;5213;2539;85365;5160;5162;2720;10466;79087;5256;4508…
cardiomegaly	38	31	8	10060;9531;7139;7112;88;5664;131118;6389;7134;7137;11155;5350;4000;7414;1674;1756;2070;7273;8048;6444;4624;4625;70;5663;7168;1829;2218;282996;6331;8557;91624	120114;1308;9531;7709;25771;25817;55742;121536
cardiomyopathies	53	52	2	6442;3920;4634;10060;9531;4633;7112;88;85366;6901;5664;131118;6389;7134;7137;1832;5318;6262;5350;6261;4000;859;7414;79188;1756;7139;2070;51778;11155;7273;8048;1674;6444;4624;4625;70;4607;1837;5663;7168;1829;125972;1824;2218;4646;282996;51422;6331;57158;3728;8557;91624	9531;7709
cardiomyopathy, dilated	32	31	2	10060;9531;7139;7112;88;5664;131118;6389;7134;7137;11155;5350;4000;7414;1674;1756;2070;7273;8048;6444;4624;4625;70;5663;7168;1829;2218;282996;6331;8557;91624	9531;7709
cardiomyopathy, hypertrophic	23	23	0	7139;4634;7134;7137;5350;859;7414;85366;7273;8048;51778;4624;4625;70;4607;4633;7168;125972;4646;51422;57158;8557;91624
cardiomyopathy, hypertrophic, familial	22	22	0	7139;4634;7134;7137;5350;859;7414;85366;7273;8048;51778;4624;4625;70;4607;4633;7168;125972;51422;57158;91624;8557
cardiovascular abnormalities	73	73	0	3759;10142;4893;4089;3753;70;54880;6331;3757;859;1482;6901;6899;9992;78987;2200;55172;92579;6262;1837;79188;6640;137814;5894;11235;182;64446;5921;55036;83544;287;5781;775;1832;3762;2626;2022;51314;2657;673;2697;7021;5318;4624;6736;123872;1829;27063;94;339829;4838;7092;27019;221421;3784;23414;1824;345895;6654;1723;51422;7405;8701;3845;57057;55997;6330;23389;3728;83605;4853;1767;7547
cardiovascular diseases	462	198	271	3920;2717;23209;2657;10060;7112;6654;131118;1832;3717;5583;6640;4854;84159;6324;2153;1674;51778;287;3762;7804;4838;5144;2702;6444;7046;6442;3757;55172;59;7048;4633;2070;1829;3565;2316;1824;345895;55109;4646;4878;2147;8701;3845;55997;4973;3827;775;2218;595;4893;4634;7139;1482;88;6901;9992;6389;7134;7137;4205;7015;6262;6261;91624;64446;23171;368;55036;83544;2261;11285;11155;3662;8048;2934;1281;3741…	217;51196;677828;4048;1308;85397;503648;100128390;283652;10512;100271434;2099;203238;23293;51305;100270961;7306;3595;5629;7247;100147745;1946;10895;1071;255738;8658;25771;728553;341;2153;29113;267016;23294;646583;401492;2243;352961;84439;2212;7809;340198;387122;5593;10529;3135;9709;4035;8622;1952;283849;392374;11278;27072;29994;5308;8870;80036;149233;170680;26766;8701;114036;4978;55759;144638;100…
coronary artery disease	43	5	38	84159;7015;4040;8997;4205	217;79659;6597;65264;55973;6943;6387;114036;653163;9992;51530;11173;28;8882;80310;8613;221692;23294;23293;63951;10400;100130239;10151;84439;375056;54805;100271444;100048912;1952;22808;1284;4018;84722;1282;10743;57608;3988;55759
coronary disease	50	6	44	4040;948;8997;84159;7015;4205	51530;217;79659;6597;65264;56996;55973;6943;1874;114036;653163;9992;79660;11173;28;8882;8658;80310;8613;25902;221692;23294;23293;63951;10400;100130239;10151;84439;375056;54805;100271444;100048912;1952;283849;22808;1284;4018;84722;1282;10743;6387;57608;3988;55759
death, sudden, cardiac	20	1	19	11216	3781;390345;2581;23768;6662;11278;284217;2890;100128390;84441;98;64848;79822;151126;284252;100271434;2099;22822;29994
diabetes mellitus	228	39	198	6833;9479;3636;23101;3630;8462;4760;5078;11132;5506;6927;3651;3557;493856;6648;1636;4535;3559;6517;57104;55315;1234;3667;346171;5167;9370;64135;10019;1493;6934;3077;3172;3643;256297;5444;640;7422;7466;6928	100131609;1236;10296;8622;9861;8549;26471;80737;80736;3767;400223;22836;22837;442257;643550;57827;3122;3123;3120;3127;7054;54602;10666;63951;283460;267015;267017;54901;352961;145741;8638;3481;5144;1797;9374;10529;23274;1493;84991;3132;246778;64375;9905;29121;723961;3304;7919;5696;128486;340460;56244;2065;139716;55328;57118;388125;169792;55323;116935;221527;60685;253013;10239;3305;5491;340598;4439…
diabetes mellitus, type 1	120	13	112	1234;493856;346171;55315;64135;7466;10019;1493;3559;3630;6927;3172;5078	100131609;1236;84991;26471;80737;80736;400223;442257;57827;3122;3123;3120;3127;7054;10665;10666;267015;267017;352961;717;1797;9374;23274;1493;3132;246778;64375;29121;10554;5696;56244;2065;6605;55328;169792;116935;221527;100270827;3304;3305;5491;4439;55423;389203;6821;723961;3586;56984;100271203;5771;440387;4758;7148;114904;644020;139716;430;100271600;629;7919;3559;283598;100271271;100270925;7917;…
diabetes mellitus, type 2	97	23	77	6833;9479;3636;23101;3630;8462;4760;5078;11132;5506;6927;3651;4535;6517;57104;3667;5167;9370;6934;3172;3643;640;6928	56999;4544;57118;6480;388125;169792;79571;55323;10296;3667;8622;8567;83795;729611;8549;54469;340460;60685;10239;9223;10253;10363;22837;63826;9559;339799;643550;340598;2888;7297;221895;168850;54602;204010;63951;283460;3087;5789;9055;100130239;145741;677828;8638;10644;116985;89822;136259;645345;3767;9905;6934;2184;9861;3172;140902;100271597;169026;378805;5122;94241;166336;8872;3784;5184;7466;54901;…
endocrine system diseases	395	152	256	5172;215;213;668;79983;2657;5741;5078;9479;5506;5071;3651;3557;10232;3172;6648;5626;3973;3559;3762;7809;9370;999;84634;135935;1493;9247;8022;1499;269;268;3643;3640;6658;2492;51;2798;4978;5573;55997;51079;2064;2778;595;169792;190;1482;11132;7038;493856;6662;79728;6517;26012;84733;367;2260;1234;4214;3667;8200;3265;6934;672;137814;846;6716;2253;6777;6770;640;55636;7422;4535;50506;6833;3758;122042;79…	100131609;3710;9055;10296;112744;8622;9861;8549;26471;60685;80736;571;400223;22836;22837;5820;442257;643550;57827;23;3122;11278;3120;28;3127;7054;11116;54602;10666;9905;63951;56169;283460;29113;267017;54901;352961;145741;80737;8638;3481;5144;1797;9374;10529;23274;1493;84991;51562;3132;246778;64375;392371;394263;8872;29121;646702;723961;3304;7253;7919;81037;3123;340460;55584;56244;2065;139716;5532…
glucose metabolism disorders	258	34	233	6833;9479;3636;23101;3630;8462;4760;5078;11132;5506;6927;3651;493856;4535;3559;6517;57104;55315;1234;3667;346171;5167;9370;64135;10019;1493;6524;6934;3172;3643;256297;640;7466;6928	100131609;1236;339896;10296;8622;79635;9861;8549;26471;7227;60685;80736;3767;400223;22836;22837;442257;643550;57827;3122;3123;3120;3254;3127;7054;1071;8658;10666;9905;63951;283460;267015;267017;2158;54901;287;3990;352961;145741;8638;3481;5144;1797;9374;9709;1493;84991;3559;3132;246778;64375;8872;29121;100270950;723961;3304;729611;5696;128486;157638;100270981;56244;2065;4023;729288;55328;57118;388…
heart arrest	20	1	19	11216	3781;390345;2581;23768;6662;11278;284217;2890;100128390;84441;98;64848;79822;151126;284252;100271434;2099;22822;29994
heart defects, congenital	66	66	0	3759;10142;4893;3753;70;54880;3757;859;1482;6901;6899;9992;78987;2200;55172;92579;6262;1837;79188;6640;137814;5894;182;64446;5781;55036;83544;287;6331;775;1832;3762;2626;2657;673;2697;7021;5318;4624;6736;123872;1829;6330;339829;4838;7092;27019;221421;3784;23414;1824;345895;6654;1723;51422;7405;8701;3845;57057;55997;23389;3728;51314;4853;1767;7547
heart diseases	213	129	86	3920;2657;10060;7112;131118;1832;1837;6640;84159;6324;1674;51778;287;3762;7804;673;6444;6442;3757;55172;5663;1829;2316;1824;345895;6654;4646;4878;8701;3845;55997;4973;3827;4893;4634;7139;1482;88;6901;9992;6389;7134;7137;4205;5318;6262;6261;64446;23171;55036;83544;2070;11155;8048;3741;23414;7021;55800;4624;4625;4626;137814;7273;27019;783;5573;51422;57057;23389;241;7547;3759;10142;3753;54880;9531;4…	217;120114;1308;283652;100271434;2099;28;255738;8658;25771;63951;23294;23293;84439;23768;7809;56996;1952;283849;11278;29994;5308;57608;25817;55759;6597;65264;284217;6387;9992;121536;6662;170690;100128390;8882;64848;55742;100130239;9722;79660;100271444;100048912;84722;7709;9960;79192;387119;9531;1874;114036;79822;653163;51530;84441;387101;25903;25902;10400;10151;8613;375056;463;98;3781;22808;54805…
hyperinsulinism	45	1	44	3630	729288;442117;391719;339896;10562;79635;391524;11321;4023;7227;22918;1071;100270945;116519;84320;6262;8658;57829;84811;3254;3479;8882;4544;90768;84226;2158;287;3990;79660;84450;2646;9709;100287887;100270938;22807;100271597;100147745;10221;100270950;80059;441726;157638;100270981;29107
hyperthyroidism	24	3	24	1493;115352;7253	344462;80862;285834;7253;399;353006;3710;23;11116;10665;115352;267015;4279;2914;4276;8635;1493;29113;394263;3119;646702;4295;3118;55584
insulin resistance	45	1	44	3630	729288;442117;391719;339896;10562;79635;391524;11321;4023;7227;22918;1071;100270945;116519;84320;6262;8658;57829;84811;3254;3479;8882;4544;90768;84226;2158;287;3990;79660;84450;2646;9709;100287887;100270938;22807;100271597;100147745;10221;100270950;80059;441726;157638;100270981;29107
lipid metabolism disorders	56	54	2	3949;2717;54982;335;1201;1200;1203;5476;256471;4023;6609;10577;338;285362;344;4281;1717;4000;857;255738;3988;80331;10555;51128;27329;1509;348;5538;411;2629;7391;116519;2581;2720;2760;3931;4864;284119;3073;84823;149998;1593;2055;5468;224;26119;4547;26580;5346;19;5660;410;427;3074	2646;8882
lipid metabolism, inborn errors	51	51	0	3949;2717;54982;335;1201;1200;1203;5476;256471;4023;6901;6609;10577;338;285362;344;4281;1717;857;255738;3988;80331;10555;51128;27329;1509;348;5538;411;2629;7391;116519;2581;2720;2760;3931;4864;284119;3073;3074;149998;1593;2055;224;26119;4547;26580;19;5660;410;427
metabolic diseases	723	441	301	3920;1200;55343;4023;285362;7306;5824;5828;3559;3257;344;80331;348;1798;142680;1493;1497;5468;7048;4935;10195;5261;84233;291;593;594;120227;140803;56052;11136;275;4072;6389;2542;493856;80207;2548;79728;3651;525;26258;2263;1234;64421;443;5009;2760;445;6934;4351;25978;37;36;35;34;23064;640;57505;3251;4952;435;338;335;8462;64221;3291;10020;51021;255738;857;7415;2683;346171;116519;112817;55277;84823;…	100131609;22807;56999;54602;339896;10296;8622;79635;4026;9861;8549;26471;7227;60685;80736;3767;116085;400223;22836;22837;5820;442257;643550;57827;57514;3122;64375;3120;100270859;3254;3127;7054;1071;25949;8658;10666;9905;63951;283460;267015;267017;2158;54901;287;3990;352961;145741;80737;8638;3481;5144;1797;9374;6446;23274;22920;5996;84991;167826;3132;246778;9173;203228;100270827;5619;6014;29121;10…
metabolic syndrome x	20	0	20	4544;79660;2646;8658;84226;100270981;84450;84811;116519;8882;79635;9709;441726;11321;4023;157638;1071;100271597;10221;3990
metabolism, inborn errors	329	309	21	3920;57817;212;2717;210;2653;22845;760;3077;116519;55343;5476;7391;215;1355;4023;3373;4125;8546;8540;79158;285362;3284;7306;5824;7841;5373;3257;344;1340;540;26580;5009;348;6329;2243;493753;1798;3939;142680;7369;65125;3931;6901;5096;2632;10195;1497;10555;1738;6448;5428;2998;6337;5264;6569;5261;2990;3242;51;2997;89781;2799;410;411;412;10128;1184;80331;538;2778;3949;593;594;120227;1589;65266;56052;2…	5289;6446;79667;7536;54875;56606;5871;2895;84871;40;139363;5649;114182;7117;359775;257397;7092;6014;116085;53940;7547
metal metabolism, inborn errors	21	21	0	2778;57817;5167;5251;8675;1594;120227;779;1184;3077;148738;8074;30061;540;6329;7036;1758;7421;249;142680;538
myocardial infarction	21	4	17	23022;241;7804;4973	100130239;10151;375056;6597;7809;170690;6387;255738;283652;114036;100048912;79192;55759;1952;221692;9992;63951
myocardial ischemia	59	10	49	7015;4040;7804;948;8997;84159;241;23022;4205;4973	51530;217;79659;6597;65264;56996;55973;6943;283652;114036;653163;9992;79660;11173;170690;28;8882;255738;8658;80310;8613;25902;1874;23294;23293;63951;10400;100130239;10151;84439;375056;54805;7809;100271444;100048912;1952;283849;22808;221692;1284;4018;84722;1282;10743;6387;57608;3988;79192;55759
nutritional and metabolic diseases	744	449	315	3920;1200;55343;4023;285362;7306;5824;5828;3559;3257;344;80331;348;1798;142680;1493;1497;5468;7048;4935;10195;5261;84233;291;593;594;120227;140803;56052;11136;275;4072;6389;2542;493856;80207;2548;79728;3651;525;26258;2263;1234;64421;443;5009;2760;445;6934;4351;25978;37;36;35;34;23064;640;57505;3251;4952;435;338;335;8462;64221;3291;10020;51021;255738;857;7415;2683;346171;116519;112817;55277;84823;…	100131609;22807;9369;54602;339896;10296;8622;79635;4026;100189470;5079;8549;26471;7227;60685;80736;3767;116085;400223;22836;22837;5820;442257;643550;57827;57514;140464;3122;64375;3120;100270859;3254;3127;7054;1071;25949;8658;10666;9905;63951;283460;267015;267017;2158;54901;287;3990;9861;352961;145741;80737;8638;3481;5144;1797;9374;6446;23274;22920;5996;84991;167826;3132;246778;9173;203228;1002708…
obesity	21	7	15	8431;4160;5443;3952;181;7352;5468	60467;4685;9369;79068;4094;3778;497258;100189470;83657;5079;4160;2509;140464;442216;400652
overweight	21	7	15	8431;4160;5443;3952;181;7352;5468	60467;4685;9369;79068;4094;3778;497258;100189470;83657;5079;4160;2509;140464;442216;400652
purine-pyrimidine metabolism, inborn errors	25	5	21	1807;1806;3251;56606;7369	5289;6446;79667;7536;54875;56606;5871;2895;84871;40;139363;5649;114182;7117;359775;257397;7092;6014;116085;53940;7547
vascular diseases	272	77	198	3717;55109;595;2717;4088;4089;4540;2934;3565;80271;5144;4629;5054;23209;4638;351;4205;472;27063;4538;5583;5351;7015;4535;4094;7048;183;84159;1471;5921;368;2153;5340;1290;2261;11285;889;51320;659;1278;9509;7804;11235;3662;113189;9445;1277;7046;241;4541;59;5654;710;94;6403;4854;1281;1636;948;1282;83417;7428;4524;1289;8997;5444;2147;6335;7468;51128;4040;2022;3431;23022;4973;2161;83605	217;51196;677828;8622;348;283652;10512;56979;490;203238;100270961;3595;5629;1946;10895;255738;8658;341;2153;29113;267016;23294;23293;401492;2243;352961;84439;2212;7809;387122;5593;10529;3135;728553;4035;1495;1952;283849;392374;100147745;27072;646583;5308;8870;80036;149233;170680;8701;57608;55759;100127911;337880;168455;65264;81832;116935;3667;132789;27436;6387;6148;253018;49855;7369;4280;6263;906…

## Sheet: Table S2
Table S2. Diseases-pathways relationship
Pathway name (database ID)	Disease in HM datasets
insulin signaling pathway (hsa04910/ h_insulinPathway)	carbohydrate metabolism, inborn errors, cardiovascular abnormalities, cardiovascular diseases, diabetes mellitus, diabetes mellitus, type 2, endocrine system diseases, glucose metabolism disorders, heart defects, congenital, heart diseases, metabolic diseases, metabolism, inborn errors, nutritional and metabolic diseases
Tyrosine metabolism (hsa00350)	metabolism, inborn errors, metabolic diseases, nutritional and metabolic diseases
Sprouty regulation of tyrosine kinase signals (h_spryPathway)	cardiovascular abnormalities
Insulin secretion (hsa04911)	diabetes mellitus, type 2, glucose metabolism disorders
IGF-1 Signaling Pathway (h_igf1Pathway)	cardiovascular abnormalities, cardiovascular diseases, heart defects, congenital
The IGF-1 Receptor and Longevity (h_longevityPathway)	endocrine system diseases
Multiple antiapoptotic pathways from IGF-1R signaling lead to BAD phosphorylation (h_igf1rPathway)	endocrine system diseases
Insulin resistance (hsa04931)	diabetes mellitus, type 2, carbohydrate metabolism, inborn errors, glucose metabolism disorders, metabolic diseases, nutritional and metabolic diseases
cAMP signaling pathway (hsa04024)	cardiovascular diseases, heart diseases, endocrine system diseases
Regulation of lipolysis in adipocytes (hsa04923)	endocrine system diseases, diabetes mellitus, type 2, diabetes mellitus, glucose metabolism disorders
AMPK signaling pathway (hsa04152)	diabetes mellitus, type 2, glucose metabolism disorders, carbohydrate metabolism, inborn errors, endocrine system diseases, diabetes mellitus, nutritional and metabolic diseases, metabolic diseases
IL-2 Receptor Beta Chain in T cell Activation (h_il2rbPathway)	endocrine system diseases

## Sheet: Table S3
Table S3. qRT-PCR results
	AKT1	AKT2	E2F1	eNOS
A1	1.06655	1.00177	1.01065	1.00229
A2	1.00148	1.00153	1.01091	1.00142
A3	1.001	1.00043	1.00343	1.0002
A4	1.00573	1.00257	1.00275	1.00202
A5	1.00333	1.00159	1.00685	1.00013
B1	0.513913	0.779968	0.915297	1.13623
B2	0.752963	0.920901	1.05384	1.36993
B3	0.663434	0.931287	1.08743	1.35697
B4	0.817942	0.967644	1.07356	1.40059
B5	0.47844	0.655847	1.59731	1.97851
C1	0.790848	1.49168	0.988722	0.858403
C2	0.517894	1.12844	0.944151	0.691494
C3	0.75053	1.36	1.10152	0.89483
C4	0.493221	0.858305	1.1097	2.22157
C5	0.564843	1.00285	1.05332	0.714749
D1	1.04836	1.53194	1.10107	1.20622
D2	0.746003	1.23158	1.15424	1.17018
D3	0.848472	1.33076	1.17398	1.57881
D4	0.55358	0.934434	1.01912	1.79718
D5	0.831896	1.3519	1.21281	1.44395
D6	0.399135	0.771782	1.15017	0.959429
